# Supplementary material for: Synthesis and Physiochemical Properties of Sulphated Tamarind (Tamarindus indica L.) Seed Polysaccharide
Source: Molecules. 2024 Nov 21;29(23):5510. doi: 10.3390/molecules29235510 (PMC11643769; doi:10.3390/molecules29235510)
Supplement: Supplementary file 1 [file molecules-29-05510-s001.zip]

Archive with 1 entries (1 files):
- molecules-3285613-supplementary.pdf
